# Supplementary material for: Nano-Infrared Imaging of Primary Neurons
Source: Cells. 2021 Sep 27;10(10):2559. doi: 10.3390/cells10102559 (PMC8534030; doi:10.3390/cells10102559)
Supplement: Supplementary file 1 [file cells-10-02559-s001.zip]

Archive with 1 entries (1 files):
- cells-1312906-supplementary.pdf
